# Supplementary material for: Approaching Thrombospondin-1 as a Potential Target for Mesenchymal Stromal Cells to Support Liver Regeneration after Partial Hepatectomy in Mouse and Humans
Source: Cells. 2024 Mar 17;13(6):529. doi: 10.3390/cells13060529 (PMC10969617; doi:10.3390/cells13060529)
Supplement: Supplementary file 1 [file cells-13-00529-s001.zip]

Archive with 1 entries (1 files):
- cells-2890233-supplementary.pdf
